# Supplementary material for: Interpersonal Communication in Intensive Care Units: A Qualitative Study on Family Members’ Experiences in a Turkish Public Hospital
Source: Healthcare (Basel). 2025 Nov 28;13(23):3100. doi: 10.3390/healthcare13233100 (PMC12692004; doi:10.3390/healthcare13233100)
Supplement: Supplementary file 1 [file healthcare-13-03100-s001.zip]

Archive with 1 entries (1 files):
- healthcare-3929290-supplementary.pdf
